# Supplementary material for: Identification of osteogenic progenitor cell-targeted peptides that augment bone formation
Source: Nat Commun. 2020 Aug 27;11:4278. doi: 10.1038/s41467-020-17417-9 (PMC7453024; doi:10.1038/s41467-020-17417-9)
Supplement: Supplementary file 4 — Source Data [file 41467_2020_17417_MOESM4_ESM.xlsx]

## Sheet: Figure 2
HuOPC Culture
2a	PBS	YLL3	YLL8		2e	PBS	YLL3	YLL8
ALP OD (beads, Day 7)	0.049	0.119	0.093		ALP OD (beads, Day 7)	1.42	2.06	2.1
	0.056	0.108	0.101			1.61	1.98	1.92
	0.041	0.097	0.084				2.02
						1.45	2.91	3.09
AR OD (beads, Day 21)	0.2999	0.404	0.34			1.6	3.05	3.05
	0.3154	0.4186	0.3476
	0.2885	0.4222	0.3473
	0.2962	0.4178	0.3074			0.834	1.4565	2.1425
	0.2993	0.4252			AR OD (beads, Day 21)	0.583	1.049	1.2375
	0.2963	0.4279				0.6725	1.0325	0.9605
							1.079	2.6475
							0.9275	0.903
					2h	PBS	YLL3	YLL8
					ALP OD (peptide, Day 7)	2.46	3	2.93
						2.43	2.52	2.46
						2.78	3.22	2.74
						1.64	3.2	2.99
						2.35	2.87	3.18
							3.27	3.39
					AR OD (peptide, Day 21)	0.85	2.27	1.7
						0.78	2.34	1.64
						0.82	2.31	1.67

## Sheet: Figure 3
								akt-array-pixeldensity
	Control-PTH								PBS	YLL3	YLL8	PTH
								AKT	38.8387	67.251	47.5398	54.2351
								BAD	32.811	47.59	32.9285	43.3576
								4EBP-1	33.0245	48.4395	30.8396	43.4419
								ERK1/2	1.93459	20.7422	0	5.65768
								p53	55.5666	48.442	59.3042	67.5901
								PDK1	48.8229	55.4621	44.2158	64.7425
	YLL3- YLL8
	Control-PTH
	YLL3- YLL8
	Control-PTH
	Control-PTH
	YLL3-YLL8
	P-Akt
	YLL3					YLL8
	Akt
	Actin

## Sheet: Figure 4
4a										4d
	Tb-BV/TV (Ratio)			MAR (um/d)			BFR/BS (um3/um2/d)				Cortical Bone Volume (mm2)			Ultimate Force (N)			Work to Failure (N*mm)
	Female	Male		Female	Male		Female	Male			Female	Male		Female	Male		Female	Male
PBS	0.0248	0.0448		0.816619	0.8069		0.090755	0.08			0.3856	0.4911		13.48	13.77		5.86726	11.9384																				0.3772	0.4402	0.3968	0.4155	0.4107	0.4163
PBS	0.0266	0.0466		0.937325	0.83		0.111632	0.07			0.4693	0.5698		13.6	12.98		6.21994	5.26085																				0.5845	0.5992	0.5396	0.5199	0.552	0.5219
PBS	0.026131	0.044293		0.863258	0.85		0.135581	0.0620173			0.4014	0.3922		14.98	14.24		6.5741	6.99448
PBS	0.02629	0.041652		0.872246	1.11345		0.102493	0.0597825			0.4046	0.4223		12.01	13.776		3.1507	8.119
PBS	0.02546	0.04626		0.912701	1.21525		0.102913	0.0706764			0.4092	0.4404		13.57	13.435		4.12681	7.888
YLL3	0.0466	0.0538		1.31445	0.89183		0.262851	0.233927			0.4328	0.5647		14.164	10.8655		5.25838	11.969
YLL3	0.0568	0.0518		1.2349	1.17826		0.148948	0.188251			0.4077	0.6161		17.283	13.262		7.02156	13.5489
YLL3	0.0607	0.0727		1.04292	1.11445		0.150437	0.259433			0.4774	0.5914		16.5225	15.84		8.04671	16.9068
YLL3	0.041648	0.0565		1.49792	1.1349		0.159433	0.259097			0.5023	0.5908		15.73	10.589		6.938	14.044
YLL3	0.036615	0.0762		1.18006	1.04292		0.189097	0.202173			0.4816	0.5917		15.995	15.8		6.61	14.195
YLL3	0.066018	0.0817		1.12161	0.98199		0.182173	0.184687			0.4093	0.5908		16.3	13.61		6.777	14.174
YLL3	0.090729	0.078163		1.35993	1.00884			0.173743			0.4188	0.5916
YLL3	0.03291	0.07866			1.00948			0.255794			0.4145	0.5903
YLL8	0.0645	0.0704		1.52665	1.06722		0.140817	0.122732			0.4304	0.5563		17.875	15.506		8.85455	17.3915
YLL8	0.0589	0.0776		1.5394	1.0253		0.261953	0.206669			0.4171	0.5099		18.849	15.4795		4.76328	13.8779
YLL8	0.0553	0.0639		1.53274	1.46267		0.539986	0.363544			0.4676	0.6285		17.901	15.265		9.00018	15.744
YLL8	0.055009	0.087		1.46267	1.32532		0.363544	0.292782			0.413	0.5991		18.229	15.38		11.063	16.004
YLL8	0.062227	0.09		1.52532	0.918725		0.302782	0.229245			0.4775	0.5045		18.5	15.359		12.32	15.182
YLL8	0.05672	0.0785		1.53873	0.960002		0.309245	0.2591			0.424	0.5484			15.512
YLL8	0.04743	0.07909			1.10649			0.234179			0.4389	0.5703
YLL8	0.04877	0.07598			1.27559			0.315116			0.4363	0.5673
PTH	0.0465	0.0506		1.37835	1.26284		0.168299	0.316833			0.4083	0.5845		16.5625	15.363		6.62618	11.5307
PTH	0.0731	0.0472		1.37913	1.08052		0.145308	0.311577			0.4079	0.5992		14.893	19.977		10.4513	10.4016
PTH	0.1006	0.0782		1.34364	1.11121		0.133987	0.354716			0.4113	0.5396		17.72	14.93		15.164	10.473
PTH	0.04201	0.0634		1.2861	1.0765		0.192081	0.22575			0.4086	0.5199		18.99	15.01		5.423	10.985
PTH	0.06006	0.05978		1.39421	1.13114		0.152349	0.332288			0.4064	0.552		20.31	13.33		5.024	11.55
PTH	0.03173	0.05858		1.52314	1.1482		0.186499	0.300363			0.4253	0.5219

## Sheet: Figure 5
	a				c					e
	Prximal Tibia Bone Mass				Bone Histomorphometry at the PTM					Bone histomorphometry on LVB5
	VOX-BV/TV	DT-Tb.N	DT-Tb.Th		MS/BS	MAR (7d)	BFR/BS (7d)			MS/BS	MAR (7d)	BFR/BS (7d)
Sham	0.065	3.1505	0.0423	Sham	0.227182	1.47861	0.335914		Sham	0.159849	1.03973	0.1662
Sham	0.0814	3.0663	0.0496	Sham	0.23869	1.26334	0.301548		Sham	0.173698	1.44396	0.250812
Sham	0.0647	3.1022	0.0428	Sham	0.162781	1.25424	0.204167		Sham	0.123485	0.680157	0.083989
Sham	0.0593	3.4866	0.0403	Sham	0.23186	1.00727	0.233544		Sham	0.133184	1.18894	0.158348
Sham	0.0642	2.933	0.0429	Sham	0.199536	1.49107	0.297522		Sham	0.205914	0.968389	0.199405
OVX	0.0167	1.7159	0.039	OVX	0.287245	1.1481	0.329787		Sham	0.220865	1.03768	0.229187
OVX	0.0321	2.1065	0.0376	OVX	0.015533	1.07279	0.0166636		ORX	0.219387	1.16505	0.255597
OVX	0.0219	1.8143	0.0411	OVX	0.224091	1.01985	0.22854		ORX	0.222684	1.12332	0.250146
OVX	0.0243	1.8304	0.0374	OVX	0.170403	1.28439	0.218864		ORX	0.215722	1.07819	0.232589
OVX	0.0304	2.0134	0.0396	OVX	0.09031	1.01076	0.0912818		ORX	0.286794	0.878901	0.252064
OVX	0.0206	2.0194	0.0326	OVX	0.179221	1.16671	0.209098		ORX	0.210478	1.08971	0.22936
OVX+YLL3	0.0521	2.0486	0.0416	OVX+YLL3	0.262155	1.42085	0.372483		ORX	0.19971	1.26356	0.252345
OVX+YLL3	0.0355	2.0403	0.0401	OVX+YLL3	0.245986	1.61401	0.397024		ORX+YLL3	0.210614	1.32686	0.279456
OVX+YLL3	0.0496	2.0726	0.0453	OVX+YLL3	0.213884	1.47813	0.316149		ORX+YLL3	0.224495	1.43291	0.321682
OVX+YLL3	0.0344	2.1928	0.0425	OVX+YLL3	0.210827	1.39072	0.293201		ORX+YLL3	0.240728	1.48524	0.357537
OVX+YLL3	0.029	2.2725	0.0407	OVX+YLL3	0.231008	1.48137	0.342209		ORX+YLL3	0.251393	1.53524	0.385947
OVX+YLL3	0.0535	2.491	0.042	OVX+YLL3	0.229401	1.48183	0.339934		ORX+YLL3	0.202963	1.26297	0.256337
OVX+YLL8	0.0252	1.7107	0.0371	OVX+YLL8	0.213723	2.40361	0.513706		ORX+YLL3	0.240373	1.29037	0.31017
OVX+YLL8	0.0441	2.4415	0.0438	OVX+YLL8	0.254552	1.54284	0.392733		ORX+YLL8	0.22268	1.25861	0.280266
OVX+YLL8	0.0332	2.0999	0.0395	OVX+YLL8	0.417868	1.63545	0.683403		ORX+YLL8	0.212965	1.40725	0.299693
OVX+YLL8	0.0549	2.3707	0.0435	OVX+YLL8	0.262309	1.53474	0.402576		ORX+YLL8	0.221587	1.35742	0.300787
OVX+YLL8	0.0333	2.383	0.0408	OVX+YLL8	0.229753	1.51977	0.349172		ORX+YLL8	0.20068	1.28073	0.257017
OVX+YLL8	0.0316	2.1669	0.0364	OVX+YLL8	0.252545	2.06245	0.520861		ORX+YLL8	0.223683	1.42574	0.318914
OVX+PTH	0.0394	1.8458	0.045	OVX+PTH	0.214659	1.44135	0.3094		ORX+YLL8	0.206256	1.40222	0.289217
OVX+PTH	0.0468	1.8265	0.0479	OVX+PTH	0.213743	1.42492	0.304566		ORX+PTH	0.192142	1.3283	0.255222
OVX+PTH	0.044	2.0314	0.0457	OVX+PTH	0.239152	1.35456	0.323945		ORX+PTH	0.20262	1.40109	0.283889
OVX+PTH	0.0336	2.1376	0.0441	OVX+PTH	0.296073	1.51503	0.448559		ORX+PTH	0.171199	1.22523	0.209757
OVX+PTH	0.0572	2.0468	0.0369	OVX+PTH	0.23245	1.40685	0.327023		ORX+PTH	0.25012	1.29653	0.324287
OVX+PTH	0.0496	2.4456	0.0464	OVX+PTH	0.200274	1.28865	0.258082		ORX+PTH	0.171621	1.38664	0.237976
									ORX+PTH	0.21528	1.27468	0.274414

## Sheet: Figure 6
	b			d
Fracture	D10				D21
	Callus BV/TV (ratio)	BMC (mgHA/ccm)		Callus BV/TV (ratio)	BMC (mgHA/ccm)
PBS	0.109	173.112		0.2418	317.587
PBS	0.056	82.1122		0.1901	234.063
PBS	0.117	220.445		0.1874	217.387
PBS	0.08	116.021		0.1817	333.826
PBS	0.03	171.437		0.2023	173.695
PBS				0.1989	308.776
YLL3	0.144	162.044		0.2461	390.699
YLL3	0.149	137.066		0.2266	302.805
YLL3	0.183	175.88		0.2352	355.818
YLL3	0.263	344.167		0.2639	411.452
YLL3	0.237	207.556		0.2808	370.819
YLL3				0.1965	360.594
YLL8	0.1044	288.168		0.3077	325.743
YLL8	0.0931	167.831		0.253	394.413
YLL8	0.1997	182.142		0.2247	338.195
YLL8	0.2269	207.265		0.3076	352.728
YLL8	0.1623	239.144		0.3094	352.049
YLL8				0.2847	347.371
PTH	0.1831	174.933		0.3427	350.138
PTH	0.3548	291.008		0.2802	313.655
PTH	0.1311	185.055		0.3587	387.786
PTH	0.1014	134.299		0.2172	295.523
PTH	0.141	209.013		0.2428	308.324

## Sheet: Figure 7
			a
ID	DOB	Enthanization	Tb-BV/TV	Ct.BV	Rx
69	2015.11.03	2015.12.4	0.1712	0.4303	YLL3-Aln
70	2015.11.07	2015.11.08	0.139	0.4914	YLL3-Aln
72	2015.11.07	2015.11.08	0.1214	0.5308	YLL3-Aln
71	2015.11.07	2015.11.08	0.169	0.4327	YLL3-Aln
73	2015.11.07	2015.11.08	0.1239	0.4988	YLL3-Aln
76	2015.11.07	2015.11.08	0.112	0.4202	PBS
77	2015.11.07	2015.11.08	0.1052	0.4041	PBS
81	2015.11.07	2015.11.08	0.1087	0.4013	YLL3-Aln
82	2015.11.07	2015.11.08	0.1134	0.3944	YLL3-Aln
83	2015.11.07	2015.11.08	0.1496	0.3854	YLL3-Aln
84	2015.11.07	2015.11.08	0.3349	0.4991	YLL8-Aln
86	2015.11.07	2015.11.08	0.2105	0.5045	YLL8-Aln
61	2015.11.03	2015.12.4	0.2421	0.5484	YLL8-Aln
63	2015.11.03	2015.12.4	0.2056	0.4703	YLL8-Aln
64	2015.11.03	2015.12.4	0.2157	0.4573	YLL8-Aln
65	2015.11.03	2015.12.4	0.2141	0.4285	YLL8-Aln
67	2015.11.03	2015.12.4	0.1386	0.5412	YLL8-Aln
68	2015.11.03	2015.12.4	0.2056	0.5108	YLL8-Aln
62	2015.11.03	2015.12.4	0.1319	0.3759	PBS
66	2015.11.03	2015.12.4	0.112	0.4167	PBS
80	2015.11.07	2015.11.08	0.1052	0.3985	PBS
87	2015.11.07	2015.11.08	0.1239	0.2915	PBS
85	2015.11.07	2015.11.08	0.1211	0.3512	PBS
83	2015.11.28	2015.12.29	0.172867	0.4328	YLL3
84	2015.11.28	2015.12.29	0.167467	0.4077	YLL3
90	2015.11.28	2015.12.29	0.177267	0.4774	YLL3
91	2015.11.28	2015.12.29	0.148133	0.3822	YLL3
93	2015.11.28	2015.12.29	0.2194	0.5647	YLL3
94	2015.11.28	2015.12.29	0.172667	0.6161	YLL3
95	2015.11.28	2015.12.29	0.1831	0.3578	YLL3
96	2015.11.28	2015.12.29	0.182867	0.4304	YLL8
99	2015.12.26	2015.12.27	0.169933	0.4171	YLL8
105	2015.12.26	2015.12.27	0.172133	0.4676	YLL8
108	2015.12.26	2015.12.27	0.1918	0.3518	YLL8
111	2015.12.26	2015.12.27	0.1532	0.5563	YLL8
112	2015.12.26	2015.12.27	0.144133	0.5099	YLL8
113	2015.12.26	2015.12.27	0.189667	0.6285	YLL8
104	2015.12.26	2015.12.27	0.204267		YLL8

## Sheet: Suppl 2
Mouse OPC screening
	PBS	YLL3	YLL8	YLL4	YLL7	YLL9	YLL10	YLL11	YLL12	YLL13	YLL14	YLL15	LLP2A(Pos.)
ALP OD (beads day 7)	0.034	0.119	0.093			0.034	0.027	0.011	0.018	0.014	0.034	0.024	0.049
	0.027	0.108	0.101			0.027	0.031	0.007	0.02	0.015	0.032	0.022	0.056
	0.026	0.097	0.084			0.026	0.021	0.01	0.016	0.013	0.021	0.022	0.041
	0.11	0.258	0.155	0.202	0.135								0.119
	0.108	0.21	0.171	0.149	0.162								0.127
	0.111	0.138	0.133	0.137	0.12								0.128
	0.092	0.152	0.111	0.11	0.159								0.124
	PBS	YLL3	YLL8	YLL4	YLL7	YLL9	YLL10	YLL11	YLL12	YLL13	YLL14	YLL15	LLP2A(Pos.)
ALP OD (beads day 14)	0.122	2.125	1.113	0.126	0.163	0.034	0.027	0.011	0.236	0.241	0.487	0.446	0.587
	0.129	2.16	1.055	0.107	0.147	0.027	0.031	0.007	0.23	0.251	0.479	0.426	0.556
	0.109	2.165	1.072	0.123	0.137	0.026	0.021	0.01	0.23	0.226	0.466	0.433	0.573
	0.12	2.15	1.08	0.118667	0.149	0.029	0.0263333	0.00933333	0.232	0.239333	0.477333	0.435	0.572
	PBS	YLL3	YLL8	YLL4	YLL7	YLL16	YLL17	YLL18	YLL19	YLL20	YLL21	YLL22
	2.46	3	2.93	3.09	2.59	3.3195	0.8625	0.66	0.7275	1.227	1.6155	4.4865
ALP OD (day 10,peptite)	2.43	2.52	2.46	2.89	2.72	3.315	0.8595	0.654	0.7275	1.2285	1.6215	4.47
	2.78	3.22	2.74	2.73	2.92	3.348	0.858	0.6525	0.7275	1.2315	1.6155	4.4295
	1.64	3.2	2.99	3.2	2.93	2.213					2.0775
	2.35	2.87	3.18	2.89	3.25	2.21					2.079
		3.27	3.39	2.73	2.93	2.232					2.0445
AR OD (day 21, peptite)	PBS	YLL3	YLL8	YLL4	YLL7	YLL16	YLL17	YLL18	YLL19	YLL20	YLL21	YLL22
	0.067	0.158	0.112	0.126	0.163	0.21	0.186	0.13	0.196	0.175	0.129	0.143
	0.068	0.14	0.125	0.107	0.147	0.23	0.346	0.308	0.615	0.349	0.113	0.115
	0.109	0.109	0.163	0.123	0.137	0.11
	0.142	0.1794	0.105	0.139	0.11	0.73
	0.11	0.258	0.155	0.202	0.135
	0.108	0.21	0.171	0.149	0.162
	0.111	0.138	0.133	0.137	0.12
	0.092	0.152	0.111	0.11	0.159
	0.111	0.138	0.133	0.137	0.12
	0.092	0.152	0.111	0.11	0.159
	0.101	0.16344	0.1319	0.134	0.1412
ALP (OD day 7)
2015.10.26 reading
	Well 1	Well 2	Well 3
PBS	2.46	2.43	2.78	2.56 ± 0.19
LLP2A-Ale 25 ug/ml	2.7	1.64	2.35	2.23 ± 0.54
YLL3-Ale 25 ug/ml	3	2.52	3.22	2.91 ± 0.36
YLL4-Ale 25 ug/ml	3.09	2.89	2.73	2.91 ± 0.18
YLL7-Ale 25 ug/ml	2.59	2.72	2.92	2.74 ± 0.17
YLL8-Ale 25 ug/ml	2.93	2.46	2.74	2.71 ± 0.23
PBS	2.33	2.64	1.22	2.06 ± 0.74
LLP2A-Ale 50 ug/ml	3.09	2.67	3.08	2.95 ± 0.24
YLL3-Ale 50 ug/ml	3.2	2.87	3.27	3.11 ± 0.21
YLL4-Ale 50 ug/ml	3.2	2.89	2.73	2.94 ± 0.24
YLL7-Ale 50 ug/ml	2.93	3.25	2.93	3.03 ± 0.18
YLL8-Ale 50 ug/ml	2.99	3.18	3.39	3.19 ± 0.2
ALP (OD day 14)
2015. 11.10 reading
	Well 1	Well 2	Well 3
PBS	1.23078	1.56	1.49201	1.43 ± 0.17
LLP2A-Ale 25 ug/ml	1.84383	1.38974	1.8339	1.69 ± 0.26
YLL3-Ale 25 ug/ml	1.8976	2.14773	2.86919	2.30 ± 0.50
YLL4-Ale 25 ug/ml	2.08286	1.75617	1.86896	1.90 ± 0.17
YLL7-Ale 25 ug/ml	2.21669	1.84383	2.02062	2.03 ± 0.19
YLL8-Ale 25 ug/ml	2.24123	2.46623	2.15649	2.29 ± 0.16
PBS	0.992338	1.2001	0.923084	1.04 ± 0.14
LLP2A-Ale 50 ug/ml	2.11558	1.7287	1.96714	1.94 ± 0.20
YLL3-Ale 50 ug/ml	2.1337	2.28097	2.33971	2.25± 0.11
YLL4-Ale 50 ug/ml	1.85377	1.89701	2.02938	1.93 ± 0.09
YLL7-Ale 50 ug/ml	2.18221	1.89643	2.10653	2.06 ± 0.15
YLL8-Ale 50 ug/ml	2.50071	2.11	2.58604	2.40 ± 0.25
AR (OD day 21)
Alizarin Red d21 Reading
		Well 1				Well 2				Well 3
		Read 1	Read 2	Average	Stdev	Read 1	Read 2	Average	Stdev	Read 1	Read 2	Average	Stdev
LLP2A-Ale	25 ug/ml	0.229	0.241	0.235	0.00848528	0.176	0.17	0.173	0.00424264	0.186	0.17	0.178	0.0113137
LLP2A-Ale	50 ug/ml	0.213	0.218	0.2155	0.00353553	0.215	0.214	0.2145	0.000707107	0.162	0.176	0.169	0.00989949
YLL3-Ale	25 ug/ml	0.227	0.234	0.2305	0.00494975	0.176	0.184	0.18	0.00565685	0.25	0.238	0.244	0.00848528
YLL3-Ale	50 ug/ml	0.203	0.211	0.207	0.00565685	0.228	0.23	0.229	0.00141421	0.187	0.192	0.1895	0.00353553
YLL4-Ale	25 ug/ml	0.185	0.186	0.1855	0.000707107	0.734		0.734		0.193	0.197	0.195	0.00282843
YLL4-Ale	50 ug/ml	0.187	0.182	0.1845	0.00353553	0.236	0.248	0.242	0.00848528	0.171	0.153	0.162	0.0127279
YLL7-Ale	25 ug/ml	0.215	0.221	0.218	0.00424264	0.272	0.275	0.2735	0.00212132	0.252	0.241	0.2465	0.00777817
YLL7-Ale	50 ug/ml	0.236	0.237	0.2365	0.000707107	0.17	0.171	0.1705	0.000707107	0.299	0.286	0.2925	0.00919239
YLL8-Ale	25 ug/ml	0.17	0.164	0.167	0.00424264	0.184	0.191	0.1875	0.00494975	0.281	0.281	0.281	0
YLL8-Ale	50 ug/ml	0.374	0.343	0.3585	0.0219203	0.162	0.159	0.1605	0.00212132	0.174	0.167	0.1705	0.00494975
PBS		0.167	0.167	0.167	0	0.111	0.119	0.115	0.00565685	0.098	0.105	0.1015	0.00494975
PBS		0.085	0.078	0.0815	0.00494975	0.123	0.124	0.1235	0.000707107	0.124	0.154	0.139	0.0212132

## Sheet: Suppl 3
day 1
YLL3(µM)	0	1	5	10	20
	1	1.00668	1.01749	0.971697	1.01065
	0.965018	0.998092	0.946096	1.00143	1.02894
	0.951662	0.968357	0.959612	1.05502	1.03435
YLL8(µM)	0	1	5	10	20
	0.945937	1.01829	1.06615	1.06964	0.707744
	0.984576	0.999523	0.996343	1.07251	1.08857
	0.99205	1.01781	0.995866	1.04611	0.990301
day 2
MTS	a,b						c on Normal mice				d								e
YLL3(µM)	0	1	5	10	20		BW (baseline)	BW (Enthanization)	Rx			Body weright in OVX study								Body weright in ORX study
	1	0.948412	0.984009	0.948521	1.00022		32.2	36.079	YLL3-Aln			2019-09-30	2019-10-07	2019-10-14	2019-10-21	2019-10-28				2019-10-14	2019-10-21	2019-10-28	2019-11-04	2019-11-11
	0.920482	0.936035	0.947974	0.934392	1.02694		31.8	33.572	YLL3-Aln		Sham	20.1	21	21.4	21.5	22.6			Sham	26.4	28	28.1	30	29.1
	0.932749	0.93943	0.931654	0.893428	0.888719		35.9	37.06	YLL3-Aln		Sham	20.8	20.4	20	20	20.6			Sham	26.9	26.4	26.5	28.3	27.5
							35.7	36.515	YLL3-Aln		Sham	20.6	20.5	20	20.9	21.4			Sham	23.6	24	23.8	25	25.6
							33	34.226	YLL3-Aln		Sham	19.4	19.5	20	19.1	20			Sham	25.9	26.3	26.1	27.6	28.5
YLL8(µM)	0	1	5	10	20		35.1	37.823	PBS		Sham	20	20	20.1	20.1	21.1			Sham	25	26.5	26.5	28.3	30.3
	0.958488	0.950712	0.965827	0.939869	0.920044		34.9	36.951	PBS		OVX	21.5	23.5	23.5	23.5	25.9			Sham	25	25.2	24.6	25.6	26.3
	0.920811	0.909748	0.99299	0.874808	0.890252		27	28.449	YLL3-Aln		OVX	20	21.8	17.6	18.9	22.1			ORX	20	22.6	22	21.5	21.8
	0.911939	0.926725	0.865608	0.90471	0.93034		27.2	28.776	YLL3-Aln		OVX	22.2	22.7	22	22.1	22.8			ORX	25	25.2	24.9	24.8	25.8
							24.6	28.122	YLL3-Aln		OVX	20	21.7	21.2	20.7	22.1			ORX	23.5	24.7	24.2	23.9	24
day 3							29.5	30.411	YLL8-Aln		OVX	22.3	22.7	21.5	22.4	23.2			ORX	24.5	25.5	25.3	25.1	25.4
YLL3(µM)	0	1	5	10	20		25.3	27.359	YLL8-Aln		OVX	20.8	22.6	19	18.9	22.6			ORX	22.8	24	23.7	22.7	22.9
	1	1.05962	1.08215	1.10508	1.12391		31.2	34.771	YLL8-Aln		OVX+YLL3	21.9	22.4	21.4	21.5	23.5			ORX	24.5	25.1	25.1	24	25.2
	0.983218	1.00283	1.03922	1.0804	1.08264		29.7	30.847	YLL8-Aln		OVX+YLL3	21	22	20.7	21.2	22.9			ORX+YLL3	24	24.6	23.8	22.9	24.1
	1.0762	1.04088	1.10996	1.17221	1.08371		33.5	36.297	YLL8-Aln		OVX+YLL3	20.7	22.4	20	20.7	21.9			ORX+YLL3	22.5	24.6	24.2	24	24.8
							32.7	35.316	YLL8-Aln		OVX+YLL3	20	21.4	20	20.8	21.8			ORX+YLL3	24.5	25.2	24.8	23.8	24.8
							32.2	38.15	YLL8-Aln		OVX+YLL3	20.7	22.7	21.5	21.1	22.1			ORX+YLL3	24.4	25.2	24.3	22.9	24.6
YLL8(µM)	0	1	5	10	20		28.3	34.335	YLL8-Aln		OVX+YLL3	17.5	18.7	17.8	19.2	20			ORX+YLL3	22.1	23.6	22.8	22.1	23.2
	1.01581	1.01151	1.01112	0.995609	1.10147		28.5	33.027	PBS		OVX+YLL8	21.1	22.2	20.9	20	21.9			ORX+YLL3	23.6	23.9	23.4	23	23.9
	1.04547	1.04186	1.09396	1.01951	1.06381		30.3	34.88	PBS		OVX+YLL8	21.1	22.9	21.9	21.7	23.3			ORX+YLL8	23.4	24.1	23.4	23.7	23.4
	1.07211	1.04976	1.11094	1.05601	1.09786		29.6	30.193	PBS		OVX+YLL8	21.1	21.7	20.9	20	21.5			ORX+YLL8	22.9	23.6	23	22.8	22.5
							27.8	29.43	PBS		OVX+YLL8	20	21.7	20	20	20.9			ORX+YLL8	22.6	23.6	23	23.2	23.6
							27.4	29.2	PBS		OVX+YLL8	19.8	20.8	20	19.4	20.9			ORX+YLL8	21.1	22.7	23	22.1	22.4
							35.8	37.6	YLL3		OVX+YLL8	19	19.9	20	20.6	21.2			ORX+YLL8	22.8	24.2	23.8	23	23.8
							35.2	35.4	YLL3		OVX+PTH	20	22.6	21.7	21.2	22.1			ORX+YLL8	24.9	24.9	24.1	24.2	25
							34	36.7	YLL3		OVX+PTH	21.1	22.1	21.7	21.2	22.8			ORX+PTH	26	25.6	25.4	25.1	24.1
							39.2	41.3	YLL3		OVX+PTH	23	24.7	23.2	23	24.2			ORX+PTH	25.5	25.5	25.5	25.9	26.1
							30.6	30.8	YLL3		OVX+PTH	20.1	23	21.9	21.2	22.9			ORX+PTH	24.3	25.3	24.7	24.3	25.1
							36	36.7	YLL3		OVX+PTH	23.5	25.2	24.5	24.6	26.5			ORX+PTH	22	22.5	22.2	21.7	22.3
							29.2	27.2	YLL3		OVX+PTH	23.5	26.4	22.1	23.6	25.8			ORX+PTH	26	26.7	25.9	25.8	26.2
							29.8	32.8	YLL8										ORX+PTH	23.8	24.3	23.8	23	23.5
							28.5	30.3	YLL8
							26.3	27.7	YLL8
							25	25.6	YLL8
							22.9	23.1	YLL8
							25.4	27.2	YLL8
							31.9	31.5	YLL8
							33.8	34	YLL8

## Sheet: Suppl 4
a. Effects on normal mice							b OVX study				c ORX study
Serum osteocalcin (ug/ml)			Serum CTX-1 (ug/ml)				CTX1	Osteocalcin			Trabecular Bone Mass:uCT			CTX1	osteocalcin
	Female	Male	Female	Male							VOX-BV/TV	DT-Tb.N	DT-Tb.Th
PBS	47.654	28.66	2.1121	7.4312		Sham	20.5195	77.054		Sham	0.162373	11.2165	0.048613	19.8079	83.932
PBS	41.619	36.264	1.6195	1.2255		Sham	23.0913	99.296		Sham	0.306242	6.52984	0.057506	21.3531	155.322
PBS	33.321	44.625	3.2448	1.3733		Sham	22.1004	98.482		Sham	0.25447	6.74301	0.063879	24.69	52.88
PBS	44.625	62.507	3.8358	0.7987		Sham	21.0847	88.922		Sham	0.160111	7.83824	0.069971	25.756	113.22
PBS	44.625	51.932	1.8986	1.3405		Sham	25.1176	116.684		Sham	0.198457	8.33109	0.059689	14.396	98.158
YLL3	34.496	80.496	2.2762	4.788		OVX	19.5714	113.88		Sham	0.194823	8.12928	0.06174	17.282	40.818
YLL3	33.321	56.876	2.7359	5.182		OVX	21.5023	108.92		ORX	0.102787	7.92547	0.080525	20.222	72.762
YLL3	50.093	59.37	2.9657	3.4911		OVX	19.7192	138.982		ORX	0.108368	7.98373	0.05945	26.794	153.122
YLL3	30.401	62.507	3.0478	2.5553		OVX	18.6284	77.692		ORX	0.128691	3.49759	0.170166	26.795	105.666
YLL3	44.625	51.318	2.3255			OVX	31.5211	92.476		ORX	0.122131	6.58985	0.091903	17.165	103.866
YLL3	45.834	50.093	3.015			OVX	23.0612	103.538		ORX	0.098755	5.83215	0.110657	21.055	80.406
YLL3	75.284	59.996				OVX+YLL3	21.4426	109.602		ORX	0.067654	8.17094	0.086462	23.936	108.124
YLL3	103.979	64.401				OVX+YLL3	22.2802	139.988		ORX+YLL3	0.140443	7.86531	0.073372	27.899	108.616
YLL8	51.932	73.99	2.3419	10.2056		OVX+YLL3	22.9108	115.694		ORX+YLL3	0.155097	8.72316	0.06369	23.906	103.866
YLL8	46.44	72.699	3.212	4.3448		OVX+YLL3	26.092	134.128		ORX+YLL3	0.145941	6.65651	0.085464	19.837	86.988
YLL8	42.818	61.25	1.7673	4.0328		OVX+YLL3	19.7488	82.328		ORX+YLL3	0.112537	6.54387	0.094964	20.133	120.156
YLL8	42.818	55.015	1.7345	2.03		OVX+YLL3	27.6226	107.14		ORX+YLL3	0.200628	7.69479	0.064269	18.857	105.666
YLL8	37.448	112.285	1.7181	2.818		OVX+YLL8	17.428	133.794		ORX+YLL3	0.202045	5.15749	0.095541	25.208	59.238
YLL8	33.321	112.285	1.5867	0.3554		OVX+YLL8	22.1304	142.506		ORX+YLL8	0.176456	7.41885	0.070895	21.263	92.638
YLL8	125.704	108.116	1.8001	0.5853		OVX+YLL8	21.4426	129.456		ORX+YLL8	0.156131	8.65768	0.064001	17.603	69.912
YLL8	76.581	97.834	1.3897	0.4539		OVX+YLL8	22.2802	128.458		ORX+YLL8	0.143146	6.57463	0.08716	23.573	105.994
PTH	43.42	73.99	7.5625	4.788		OVX+YLL8	19.6601	93.448		ORX+YLL8	0.103195	5.92496	0.120898	26.458	87.31
PTH	48.262	72.699	7.7103	5.182		OVX+YLL8	24.0567	119.824		ORX+YLL8	0.131231	8.15446	0.0725	30.618	119.824
PTH	70.13	61.25	1.4554	3.4911		OVX+PTH	16.179	124.466		ORX+YLL8	0.132859	7.49142	0.078579	29.812	82.168
PTH	87.756	55.015	11.125	2.5553		OVX+PTH	22.9108	109.766		ORX+PTH	0.219737	7.25611	0.064912	19.335	67.23
PTH	64.401	112.285		14.6875		OVX+PTH	22.1604	106.484		ORX+PTH	0.157107	9.29669	0.059452	22.28	31.56
PTH	97.834	108.116		13.0458		OVX+PTH	24.723	98.482		ORX+PTH	0.155292	9.90314	0.056073	24.026	83.45
						OVX+PTH	18.9814	142.002		ORX+PTH	0.154754	9.58919	0.057989	16.816	12.574
						OVX+PTH	19.5123	112.396		ORX+PTH	0.129561	8.75816	0.0678	24.632	70.86
										ORX+PTH	0.110736	6.64318	0.094002	22.76	39.914
